# Supplementary material for: Somatic Embryogenesis from the Leaf-Derived Calli of In Vitro Shoot-Regenerated Plantlets of Rosa hybrida ‘Carola’
Source: Plants (Basel). 2024 Dec 19;13(24):3553. doi: 10.3390/plants13243553 (PMC11678673; doi:10.3390/plants13243553)
Supplement: Supplementary file 1 [file plants-13-03553-s001.zip]

Archive with 1 entries (1 files):
- plants-3316619-supplementary.pdf
